# Supplementary material for: Complete genome sequence analysis of the thermoacidophilic verrucomicrobial methanotroph “Candidatus Methylacidiphilum kamchatkense” strain Kam1 and comparison with its closest relatives
Source: BMC Genomics. 2019 Aug 9;20:642. doi: 10.1186/s12864-019-5995-4 (PMC6688271; doi:10.1186/s12864-019-5995-4)
Supplement: Supplementary file 2 — Genome coordinates of the features shown on the outer ring of Fig. 1 and Additional file 1: Figures S3-S4. (XLSX 16 kb) [file 12864_2019_5995_MOESM2_ESM.xlsx]

## Sheet: Sheet1
	Additional file 2. Shows the genome coordinates of the features shown on the outer ring of figure 1, columns B-E; Additional file 1: figure S3, columns G-J and Additional file 1: figure S4 columns L-O. pmo: particulate methane monooxygenase; TE: Transposable element
	"Ca. Methylacidiphilum kamchatkense" Kam1					“Ca. Methylacidiphilum fumariolicum” SolV					“Ca. Methylacidiphilum infernorum” V4
	Location on the forward strand					Location on the forward strand					Location on the forward strand
	#START	STOP	LABEL	COLOUR		#START	STOP	LABEL	COLOUR		#START	STOP	LABEL	COLOUR
	1297585	1298921	CRISPR	black		66213	66535	CRISPR	Black		819598	827124	CRISPR	black
	223846	240898	Genomic island	red		432445	434675	CRISPR	Black		1909760	1909847	CRISPR?	black
	765944	770797	Genomic island	red		39498	52178	Genomic island	Red		309962	335434	Genomic island	Red
	1144010	1181162	integr. plasmid	Red		59132	69940	Genomic island	Red		930629	947269	Genomic island	Red
	1499081	1508789	pmo-I	Blue		195415	214891	Genomic island	Red		1059933	1063532	Genomic island	Red
	1343858	1347485	pmo-II	Blue		197709	207330	Genomic island	Red		1398778	1411707	Genomic island	Red
	1984859	1986324	pmo-III	Blue		428122	432360	Genomic island	Red		1421381	1431150	Genomic island	Red
	354750	355631	TE	red		476356	481489	Genomic island	Red		1784484	1790148	Genomic island	Red
	419389	420034	TE	red		497845	508781	Genomic island	Red		1870749	1884886	Genomic island	Red
	749781	751469	TE	red		603471	609526	Genomic island	Red		1905046	1918355	Genomic island	Red
	768634	770322	TE	red		736169	751871	Genomic island	Red		2049279	2059117	Genomic island	Red
	825278	825529	TE	red		784940	791298	Genomic island	Red		1083279	1126866	Integr. Plasmid	Red
	991574	991678	TE	red		839456	850203	Genomic island	Red		1398970	1410004	pmo-I	Blue
	1045650	1045799	TE	red		869438	875667	Genomic island	Red		1487863	1491472	pmo-II	Blue
	1104181	1105864	TE	red		983244	991477	Genomic island	Red		49977	50984	TE	Red
	1461491	1461668	TE	red		1327587	1335589	Genomic island	Red		95882	96025	TE	red
	1568517	1568826	TE	red		1452878	1457238	Genomic island	Red		153096	153353	TE	red
	1576305	1576802	TE	red		1483556	1491671	Genomic island	Red		169668	171309	TE	red
	1500911	1501556	TE	red		1727988	1738764	Genomic island	Red		347461	347970	TE	Red
						1770467	1778721	Genomic island	Red		356600	357550	TE	red
						1809189	1823983	Genomic island	Red		380371	382343	TE	Red
						1839964	1845219	Genomic island	Red		575293	575802	TE	Red
						2084008	2095771	Genomic island	Red		614116	614625	TE	Red
						2131290	2139329	Genomic island	Red		821440	822897	TE	red
						1328042	1374536	integr. Plasmid	red		886248	886391	TE	red
						1727213	1737882	pmo-I	Blue		900282	900598	TE	red
						1544451	1548093	pmo-II	Blue		934683	936526	TE	Red
						44936	46555	TE	red		989766	989903	TE	red
						66891	70110	TE	red		1062748	1063197	TE	Red
						197709	203768	TE	red		1130895	1130967	TE	red
						211346	213052	TE	red		1397039	1397183	TE	red
						215767	216024	TE	red		1400877	1402085	TE	Red
						310932	312014	TE	red		1411686	1411828	TE	red
						428122	432065	TE	red		1424534	1426505	TE	Red
						467447	469775	TE	red		1432685	1433194	TE	Red
						476189	478412	TE	red		1680020	1680134	TE	red
						483099	484857	TE	red		1724966	1725108	TE	red
						497845	505520	TE	red		1752001	1752146	TE	red
						579088	580617	TE	red		1773843	1775183	TE	Red
						605243	607096	TE	red		1786852	1788135	TE	Red
						646262	647989	TE	red		1817014	1817156	TE	red
						713482	714570	TE	red		1838787	1839296	TE	Red
						731451	732880	TE	red		1875039	1877010	TE	Red
						738355	739974	TE	red		1895821	1895963	TE	red
						746115	746963	TE	red		1901764	1901907	TE	red
						752022	753749	TE	red		1910733	1911788	TE	Red
						787264	789004	TE	red		2051838	2053809	TE	Red
						813784	815403	TE	red		2071555	2071702	TE	red
						818104	818343	TE	red		2116249	2116392	TE	red
						839050	843137	TE	red		2197130	2199001	TE	Red
						869537	873037	TE	red		2253454	2253596	TE	red
						907423	908004	TE	red
						911677	913306	TE	red
						983244	984863	TE	red
						986961	990492	TE	red
						1005361	1006164	TE	red
						1054702	1056584	TE	red
						1131006	1131483	TE	red
						1172330	1172864	TE	red
						1182508	1183126	TE	red
						1191804	1192237	TE	red
						1196348	1198074	TE	red
						1221949	1222384	TE	red
						1235618	1235800	TE	red
						1249351	1249924	TE	red
						1290228	1291852	TE	red
						1331348	1333267	TE	red
						1346005	1346427	TE	red
						1396450	1398141	TE	red
						1431119	1432497	TE	red
						1452878	1457238	TE	red
						1478367	1479986	TE	red
						1484403	1485127	TE	red
						1490675	1491359	TE	red
						1537137	1538586	TE	red
						1585750	1586280	TE	red
						1603406	1605088	TE	red
						1608722	1610429	TE	red
						1626818	1627963	TE	red
						1640380	1641870	TE	red
						1662351	1662856	TE	red
						1678055	1679782	TE	red
						1707623	1708696	TE	red
						1729184	1730319	TE	red
						1753056	1754965	TE	red
						1777005	1778669	TE	red
						1809384	1810723	TE	red
						1841995	1843752	TE	red
						1930874	1932634	TE	red
						1957350	1959065	TE	red
						1991017	1993032	TE	red
						2013171	2014891	TE	red
						2049926	2051532	TE	red
						2057998	2058460	TE	red
						2104855	2105733	TE	red
						2131114	2131501	TE	red
						2133971	2135598	TE	red
						2206227	2206799	TE	red
						2215490	2215928	TE	red
						2397066	2397416	TE	red
						2400073	2401815	TE	red
						2439481	2442882	TE	red
						2242241	2243868	TE	red
						2414068	2415516	TE	red
						1307740	1309224	TE	red
						187689	188944	TE	red
						926498	926682	TE	red
